# Supplementary material for: Enhancing the Uniformity of a Memristor Using a Bilayer Dielectric Structure
Source: Micromachines (Basel). 2024 Apr 30;15(5):605. doi: 10.3390/mi15050605 (PMC11123252; doi:10.3390/mi15050605)
Supplement: Supplementary file 1 [file micromachines-15-00605-s001.zip]

Archive with 1 entries (1 files):
- micromachines-2958282-supplementary.pdf
